# Supplementary material for: Rapid Removal of Mercury from Water by Novel MOF/PP Hybrid Membrane
Source: Nanomaterials (Basel). 2021 Sep 24;11(10):2488. doi: 10.3390/nano11102488 (PMC8539959; doi:10.3390/nano11102488)
Supplement: Supplementary file 1 [file nanomaterials-11-02488-s001.zip]

Archive with 1 entries (1 files):
- nanomaterials-1363104-supplementary.pdf
